# Supplementary material for: 3D Composite U(VI) Adsorbents Based on Alginate Hydrogels and Oxidized Biochar Obtained from Luffa cylindrica
Source: Materials (Basel). 2023 Oct 6;16(19):6577. doi: 10.3390/ma16196577 (PMC10574392; doi:10.3390/ma16196577)
Supplement: Supplementary file 1 [file materials-16-06577-s001.zip]

Archive with 1 entries (1 files):
- materials-2623267-supplementary.pdf
